# Supplementary material for: A Conserved Planthopper MATH-BTB Protein Regulates Fecundity in Nilaparvata legens Stål
Source: Int J Mol Sci. 2025 Dec 24;27(1):219. doi: 10.3390/ijms27010219 (PMC12785250; doi:10.3390/ijms27010219)
Supplement: Supplementary file 1 [file ijms-27-00219-s001.zip]

Archive with 1 entries (1 files):
- ijms-4042029-supplementary.pdf
